# Supplementary material for: Sensitive and Precise Quantification of Insulin-Like mRNA Expression in Caenorhabditis elegans
Source: PLoS One. 2011 Mar 22;6(3):e18086. doi: 10.1371/journal.pone.0018086 (PMC3062572; doi:10.1371/journal.pone.0018086)
Supplement: File S1 — Complete code set design, including genes, accession numbers, targeted region and target sequence for each gene (including positive and negative controls). (XLS) [file pone.0018086.s001.xls]

## Sheet: Sheet1
	CODESET DETAILS
Type	Customer Identifier (default=gene)	Accession	Targeted Region	Target Sequence	Tm_CP	Tm_RP	Flags	Gene	PN(CP;RP)	NSID	Comments
Target	daf-16	NM_001026426.1	145-245	AGCTCGTGGTGGGTTATTAATCCAGATGCAAAGCCAGGAAGGAATCCACGGCGTACACGTGAACGATCCAATACTATTGAGACGACTACAAAGGCTCAAC	OK	OK		daf-16	302015;202015	NM_001026426.1:145
Target	ins-36	NM_001026615.1	25-125	TTTTCCTGCTCTTTTGCGTTTTCGGATCAATTTTGAGCCGAGCAATCCGGAAAAGACACCCAGAAGGGAAATTGGTTATTAGGGATTGTAAGAGATATCT	69	72	T	ins-36	302114;202114	NM_001026615.1:25
Target	ins-29	NM_001026675.1	110-210	GGGACTCTGCGGTGGCCCGTGCTCTGAAGCTCCGACTGTTGAACTAGCTTCGTGGGCATGTTCATCAGCAGTCTCAATTCAGGATCTCGAAAAATTGTGC	OK	73	T	ins-29	302016;202016	NM_001026675.1:110
Target	ins-27	NM_001026676.1	100-200	TAATTCCCTATGTCTATTCAATATGCGGCGGCCCGTGCGAGAATGGAGATATTATCATCGAGCACTGCTTCTCCGGAACAACTCCCACCATTGCCGAAGT	OK	OK		ins-27	301531;201531	NM_001026676.1:100
Target	ins-25	NM_001026678.1	95-195	TTTTTTGGGGGAACTGTGTAATGGTCCCTGCTCAGGAGTTTCAAGCGTTGACATTGCCACAATTGCCTGTGCAACCGCCGTCCCAATCGAAGATCTGAAG	OK	OK		ins-25	302017;202017	NM_001026678.1:95
Target	ins-28	NM_001026679.1	20-120	GCTCTTGGCTCTGCTCGCAATAGTCACCAGCACCGCTAGTCCCACTTGTGGCAGGGCTCTTCTACACCGGATCCAGTCGGTTTGCGGTCTCTGTACCATC	OK	OK		ins-28	302018;202018	NM_001026679.1:20
Target	ins-13	NM_001026791.1	305-405	GGCTGGGCGGTGTCGGATTCACTAAGAATTTTATGGCTGAAAAGTTTTATCGAGACGCAGTTGTTGGAGGAATTTACGAAGGAACATCGAATATTCAATT	72	71	T X	ins-13	302221;202221	NM_001026791.1:305	hits NM_062665, NM_062666, NM_062667 @100%
Target	ins-12	NM_001026792.1	0-100	ATGCAATCAAACATCACCGCTTCATTATTCATAGCGTTGCTTATATTTGGAGTAATCAGTGCAGCTCCATCTCATGAAAAAACACACAAAAAATGCTCTG	68	69	T	ins-12	301564;201564	NM_001026792.1:0
Target	ins-38	NM_001026793.1	110-210	CGGAAGAAGAATCGTTTCTTTAGTGCAAGCGTGTGACAGAATTGATCACGATCTCTCCATCGACTGCTGCACCCAGAATTGCTCATCGGAGTTTGTGAAA	71	OK	T	ins-38	302019;202019	NM_001026793.1:110
Target	ins-14	NM_001026982.1	5-105	CACACATCTGAAATTCTTGCTTCTAGTGAGCCTTTTTATCAACTTCGCCGTAAGCTCTGAAGACATCAAATGCGATGCAAAGTTCATTTCGAGAATCACG	69	70	T	ins-14	302220;202220	NM_001026982.1:5
Target	ins-15	NM_001026983.1	70-170	ACTTCCAACCTCGTGACAATAAACATCATTCCTATCGTTCATGTGGGGAATCGTTGAGCCGACGAGTTGCATTTCTGTGTAATGGTGGAGCTATTCAAAC	73	OK	T	ins-15	301536;201536	NM_001026983.1:70
Target	ins-19	NM_001027168.1	5-105	TTTCTATCTGACAACCTACCTAGTAACTATGTCACCTCTCTTCCTGATCCTGTTGCTTCTAGTCTCTACCACTTACCCTTACATCATTGACTCTTCGGAG	OK	OK		ins-19	301537;201537	NM_001027168.1:5
Target	ins-20	NM_001027358.2	90-190	GTGGAGATGGACAAACCATCCTACCTGTCATCCAAAGAAGCATGGAAAATGCTAAATGAGCTGCTGAAAGAGCCGAAACATCATCATCATCATCACAGGC	OK	OK		ins-20	302021;202021	NM_001027358.2:90
Target	ins-16	NM_001027670.1	0-100	ATGCAAAGCCTACCAATTCTTGCCTGCCTCCTCACACTGTCAGTTTTTGCGCCGGAAATTCATGGCCGGGAGCTCAAACGTTGTTCTGTGAAACTTTTTG	OK	72	T	ins-16	301539;201539	NM_001027670.1:0
Target	ins-8	NM_001028438.1	90-190	ATCAGTGAAGAAGTAGTCGAAATGCTATCAGAGAAAGAAATTAGACCCAGCAGAGTAAGAAGAGTCCCTGAACAAAAAAATAAATTGTGCGGAAAGCAAG	72	67	T	ins-8	302115;202115	NM_001028438.1:90
Target	ins-10	NM_001028954.1	130-230	GCAGAATCATCAATCCAGAGCAGTGTGCACAAGTAAATAAAATCACTGAGATTGGAGCATTGACAGACTGTTGCACCGGACTGTGCTCCTGGGAAGAAAT	73	OK	T	ins-10	301528;201528	NM_001028954.1:130
Target	ins-9	NM_001029191.1	150-250	CACCACCATCACCATGGAAATCGGGCGAGAAGAACCTTGGAAACCGAAAAAATCTACCGCTGTGGAAGAAAACTCTACACTGATGTGCTATCAGCGTGCA	OK	OK		ins-9	301540;201540	NM_001029191.1:150
Target	ins-18	NM_059830.4	145-245	TTCAACAAGCTGACGGACGCATGAAAATGTGCCCACCAGGTGGTTCAACATTCACAATGGCATGGTCAATGTCGTGTTCGATGCGCAGGAGAAAACGAGA	OK	OK		ins-18	302031;202031	NM_059830.4:145
Target	ins-33	NM_060988.2	290-390	ATTTCTGATGATACTCTCCTCACTGAAATGTGCTCACATAGCCTCTTCGACGACGAAATCCAGCTTCGTTGCTGTCCAAAGGAGGATGAGTAGAACCTAT	OK	OK		ins-33	302036;202036	NM_060988.2:290
Target	ins-24	NM_061042.3	200-300	TGCAGAAGCTTTGCGCGGGCGGATGCACAATTCAGAACGACGATCTTACCATCAAATCCTGCAGTACTGGGTACACCGATGCCGGCTTCATCTCGGCCTG	OK	OK		ins-24	302037;202037	NM_061042.3:200
Target	ins-30	NM_061043.2	165-265	GAGCCGGTAGTGGCGGCTCAGGGAGCCAAGAAGACTTGCGGAAGGAGTTTGTTGATAAAGATCCAACAACTCTGCCATGGAATCTGCACAGTTCACGCTG	OK	OK		ins-30	302038;202038	NM_061043.2:165
Target	ins-26	NM_061044.3	220-320	GATGAACATCATCGAGAGAGTCGACAAGCTGTGCAATGGGCAGTGCACTCGGAACTATGATGCACTCGTCATCAAGTCCTGCCACCGCGGAGTCTCGGAC	OK	OK		ins-26	302039;202039	NM_061044.3:220
Target	ins-31	NM_062053.1	25-125	TTCTCGTCGCCGCCGCATCGGCGTTCGTCCACCACTTTGACCATTCAATGTTTGCCAGACCGGAGAAAACGTGTGGAGGACTACTCATTCGTCGTGTCGA	OK	OK		ins-31	301546;201546	NM_062053.1:25
Target	ins-32	NM_062254.1	165-265	CTAAGTAAGACGGTAACCAACCTTTGCGTGGAGATGAATCCACAAAAGGAGGAGGACATCGCAACGAAATGTTGCAAAAATAAAGGCTGTTCGAGGGAGT	74	OK	T	ins-32	302040;202040	NM_062254.1:165
Target	ins-11	NM_062670.1	45-145	GTAATTATTCTCTTCGTCAATGAGGGTCAAGGAGCGCCTCACCATGACAAACGGCACACTGCATGCGTCCTAAAGATTTTCAAGGCGCTAAACGTTATGT	OK	OK		ins-11	302041;202041	NM_062670.1:45
Target	ins-2	NM_062793.1	200-300	TGCAACATGTGGAGAATGTGATACAGATTCATCAGAAGACCTTTCGCATATTTGCTGCATAAAACAATGTGACGTTCAAGATATCATCAGAGTCTGCTGC	OK	73	T X	ins-2	301549;201549	NM_062793.1:200	Tier2 pass(run @17 max contiguous bases identity and 87% identity cutoffs)
Target	ins-3	NM_062794.2	300-400	TGCTGTGAAAAAATGTGCACAATGGAAGATATAACTACTAAGTGCTGCCCTTCAAGATGAGAGTGCTGTGGCTGGAAAATAGGGAAACGATTCTCTAGAT	74	OK	T	ins-3	302043;202043	NM_062794.2:300
Target	ins-4	NM_062795.1	145-245	CACGACGAGTCCCAGCTGGAGAGGTTCGTGCCTGTGGAAGACGACTTCTTCTCTTTGTCTGGTCAACCTGTGGAGAACCATGCACGCCACAAGAGGACAT	OK	OK		ins-4	302044;202044	NM_062795.1:145
Target	ins-5	NM_062796.3	130-230	GAGCCGACCGTCACACCAACTACCGATCATGCGCATTGCGGCTCATCCCGCATGTCTGGTCGGTGTGCGGTGACGCTGCCAACCACAAAACGGAATCGAT	OK	OK		ins-5	302045;202045	NM_062796.3:130
Target	ins-6	NM_062797.1	185-285	AGGAGAAACTCGTGCCTGCGGAAGAAAACTCATCTCTTTAGTCATGGCTGTCTGTGGAGATCTTTGCAACCCACAAGAAGGAAAGGACATTGCGACTGAA	OK	OK		ins-6	301553;201553	NM_062797.1:185
Target	ins-37	NM_064501.1	365-465	TGTACCGACGAAAATATCATTGAAGCAATGTGCCCGAACAAGGGGGTGGCGCCGGCGGCCTAGAAGAATCCCGGACAAGTTCAATCGAGTGCAAAACTAT	OK	OK		ins-37	302051;202051	NM_064501.1:365
Target	daf-2	NM_065249.3	2785-2885	CAAGAAGAAGCGACCGGATCCGATGTCGGCGATCGAATCATCTGCATTTGAGAATAAGCTGTTGGATGAGGTTTTAATGCCGAGAGACACGATGCGAGTG	OK	OK		daf-2	302054;202054	NM_065249.3:2785
Target	ins-17	NM_065510.3	185-285	GGTTCGCTGAAATTATGCCCACCAGGTGGTGCCTCATTCCTTGACGCTTTCAACTTGATTTGCCCAATGCGCCGTCGACGCAGGAGTGTTTCAGAAAACT	OK	OK		ins-17	302056;202056	NM_065510.3:185
Target	ins-21	NM_066821.2	125-225	AGTATGCCCTGATATGTGTCTCACTGGAGAAGAAGTCGAAGTCAATGAGTTTTGCAAGATGGGGTACTCGGATTCTCAAATCAAGTACATTTGCTGTCCC	OK	74	T	ins-21	302060;202060	NM_066821.2:125
Target	ins-22	NM_066822.2	170-270	TGTTCTACCGGAGAGTATCCAAGCATCACCGAATACTGTTCCATGGGATTTTCAGACTCTCAGATCAAGTTTATGTGCTGTGATAACCAATGAATGGAGC	OK	OK		ins-22	302061;202061	NM_066822.2:170
Target	ins-23	NM_066823.1	125-225	GGTACCGGCTTGCGAAAATGGAGAAGTTCCAAGTCCAACCGAGTACTGTTCAATGGGGTACTCAGACAGCCAGGTAAAATACCTATGCTGTCCAACTTCT	OK	OK		ins-23	302062;202062	NM_066823.1:125
Target	ins-7	NM_069316.1	195-295	CATTCGTATGTGTTTGCGGTTTGTGGAAAAGCATGCGAATCGAATACTGAAGTTAATATTGCATCAAAATGTTGCCGTGAAGAATGCACCGACGACTTCA	70	71	T	ins-7	302219;202219	NM_069316.1:195
Target	ins-1	NM_069525.3	215-315	CTTTCAAACGTTCCGCCGACCAATCCTATGCACCAACAACTCGCGATCTTTTTCACATTCACCACCAACAAAAGCGAGGCGGAATTGCGACAGAATGTTG	74	74	T	ins-1	302070;202070	NM_069525.3:215
Target	ins-34	NM_070301.2	280-380	GAGTCTGTAGACAGCCGTGCCAACCATCAGATAAACCAAAAACATCAGCTCAACAATTGCTCCAACTTGCTTGCTCCGCCCGTCGTCCAACCAATGAGCA	OK	OK		ins-34	302073;202073	NM_070301.2:280
Target	daf-28	NM_075439.1	85-185	TCAAGGCCGAGGGCCCACTAAGCCGTGCAGTCCGTGTTCCAGGTGTGGCCGTGAGGGCCTGTGGTCGTCGCCTCGTTCCGTATGTGTGGAGTGTCTGTGG	OK	OK		daf-28	301561;201561	NM_075439.1:85
Target	ins-35	NM_075525.2	35-135	TGCCTCCTCGCAATAATCTTGGCGTCGCCAACTGGAAAACACCACAAAATGGATGAGAACGCGTTTGGAATCAATAATCGTCACTGCCAACGCGCACTAA	OK	OK		ins-35	302087;202087	NM_075525.2:35
Target	ins-39	NM_075846.2	395-495	TTTGAGCAGGTCAAAGACGACTTCGTCACCCTGCTCTGATCAATGCTCCATCGTTCACTCTCCGTTTGCCCAGTTGTCCGATCTCCACTCCGTTTACACT	OK	OK		ins-39	302088;202088	NM_075846.2:395
Target	sod-3	NM_078363.4	515-615	AAAATCTTGAAGATCGCCACCTGTGCAAACCAGGATCCTTTGGAAGGAATGGTCCCACTTTTTGGAATTGACGTTTGGGAGCACGCCTACTACTTGCAGT	OK	OK		sod-3	302104;202104	NM_078363.4:515
Positive		AF325032.2		ATGACCGGCGCATTGTTTAGAAACGCTGCTTCCGACGCCGCTCGGATCTTTCGATTACAGCGAGCAACGATGACGAATCCTTTTGGAAAGCTCGACCCTT				A.thaliana		AF325032.2:20
Positive		AY058560.1		ATATCGAGCATCAAGAGTGAATATCGAAAACTGACGGGCAATCCATTTCCACTGCACGACAACGTGACGGATTTCCTGCTGACCATTCCCAATGTGACCG				D.melanogaster		AY058560.1:515
Positive		AF324998.2		TGGAGAAGTATTACCAATTCCGCAAGATGACCACGACACGTGGACTCAGTCTCTCCCTCGGAGAACAGATCCTCGACCAAGGATACTCAATGGGAAAATC				A.thaliana		AF324998.2:355
Positive		AF325027.2		TTCAAGAGTTACTTGGGATGGCATGAACAGGGAGATGGTGCATGGTTTTGTGGGCTTCACGTAGACAGTGGTCGTGTTGGAGGTATAATGAAGAAGACGC				A.thaliana		AF325027.2:1280
Positive		AF324996.2		ATCCATGATCAGGGAATAGCACTGAGAGGACTTTTCATAATCGACAAGGAAGGAGTGATCCAACATTCCACCATCAACAATCTTGGTATTGGCCGAAGCG				A.thaliana		AF324996.2:625
Positive		AY058658.1		GACGGAGCACTACAGCGAGTCATTCAACGCCTACTACAACTACAATGGAGGCCACAATCACGCCCAGGCCAATCGTCACATGCACATGCAGTATCCTTCC				D.melanogaster		AY058658.1:785
Positive		AF325027.2		TGGGGAACCACAGGGTTTCAATATTTATGTTGGTGGGGGTATGGGAAGAACACACAGAATGGAGTCTACTTTTGCCCGCCTGGCAGAACCAATAGGTTAT				A.thaliana		AF325027.2:985
Positive		AY058658.1		ACTCTATACTTTCCCTGCAATACGCTATTCGCCTTAGATGTATCTGGGTGGCTGCTCCACTAAAGCCCGGGAATATGCAACCAGTTACATTTGAGGCCAT				D.melanogaster		AY058658.1:1855
Positive		AF325032.2		CACTGAATGCAGCCCTACAGGGTGAAAATGGTTCAGAGATAGTTGCTAGATTGAAAAGGGACCTACTTCCCACAATGCTTAATGGTGTCATGTATTGGCC				A.thaliana		AF325032.2:570
Positive		AY058560.1		AAACCGCCATTTGGGCATCTTTGTGCATCCATTTAACGGCATGAACATAATGAAGAGACGCCACGAAATGACGCCCACGCCAACGATTTTAACCAGTGGA				D.melanogaster		AY058560.1:1105
Negative		AY058560.1		ATCATCGTCAATATCGGATCGGTGGACATTATGCGCGGCAAGCCTTTGGTTCAGATCGAGCACGATTTTCGGCTACTGATCAAGGAGATGCACAATATGC				D.melanogaster		AY058560.1:1430
Negative		AY058658.1		GCCGCCACAATTCCGAAATCCCTTCGATTTGCTTTTCGATGAGCGAACGGGAGCGATAAACTACAACTACATACGTCCGTATCTGCCCAACCAGATGCCC				D.melanogaster		AY058658.1:305
Negative		AF325014.2		CTCCTGGCCTCGGCGATTACATCTCTGGTTCCATTCTCTTCGAGGAGACTCTTTACCAGTCCACCAAGGACGGTAAGACCTTTGTCGATTGCTTGCGCGA				A.thaliana		AF325014.2:390
Negative		AF325016.2		AGCTTACCTTGACGGTTCTGCTCCTGGTGACTTTGGGTTTGACCCACTTGGACTTGGAGAAGTTCCAGCGAACCTTGAGAGATACAAAGAGTCAGAGCTC				A.thaliana		AF325016.2:230
Negative		AF325016.2		CCGTGGGGTACTTTGCCCACAATCTTGGCCATTGAGTTCTTAGCCATTGCATTTGTTGAGCACCAGAGAAGTATGGAGAAAGACCCTGAGAAGAAGAAGT				A.thaliana		AF325016.2:465
Negative		AF325042.2		TCTCTGCTCCTGTTCTTGGTTTGCCTCCAATGGGTAAGAAGAAGGGAGGAGTGAGATGTTCAATGGAGACAAAGCAAGGAAACGTCTCAGTCATGGGGGC				A.thaliana		AF325042.2:135
Negative		AF324998.2		CAACGACGTTGGTTTAGACGGGATGGTGATTAACTTGGCGAGTCTCATGGCTGCGACGGCAACGAACCCGTTCGGAGATGGATTACCAAGGGCCTAAAAC				A.thaliana		AF324998.2:725
Negative		AF324998.2		ACACGGGACTGGTTCCGGGTCAGGCAAGAAAGGATCAAGATTCGCTTACATCTGGGTTGGAAACTCAGAAACACAATGTCCAGGACAATGCGCGTGGCCA				A.thaliana		AF324998.2:575
