# Supplementary material for: Sensitive and Precise Quantification of Insulin-Like mRNA Expression in Caenorhabditis elegans
Source: PLoS One. 2011 Mar 22;6(3):e18086. doi: 10.1371/journal.pone.0018086 (PMC3062572; doi:10.1371/journal.pone.0018086)
Supplement: File S2 — Complete data set for analysis of insulin-like mRNA expression through the C. elegans life cycle. The file contains three sheets: one with raw data, one with the averages of replicates after normalization, and one with the corresponding standard deviations. (XLS) [file pone.0018086.s002.xls]

## Sheet: raw
Name	emb_K	L1_arrest_K	12 hr_K	24 hr_K	36 hr_K	48 hr_K	60 hr_K	dauer_K	emb_L	L1_arrest_L	12 hr_L	24 hr_L	36 hr_L	48 hr_L	60 hr_L	dauer_L	emb_M	L1_arrest_M	12 hr_M	24 hr_M	36 hr_M	48 hr_M	60 hr_M	dauer_M
POS_A (0.1)	7	93	95	146	67	52	31	70	75	68	74	67	4	66	55	73	54	68	45	61	61	54	54	43
POS_B (0.25)	21	166	182	139	169	195	125	187	180	177	153	156	14	147	143	166	162	145	105	150	157	152	158	125
POS_C (0.5)	39	252	274	255	277	244	171	278	251	276	237	197	21	209	228	244	212	211	143	220	247	201	228	160
POS_D (1)	42	288	242	272	249	265	217	309	286	257	249	230	28	239	235	269	266	241	168	218	244	272	259	259
POS_E (2.5)	110	907	623	653	727	787	511	882	731	830	696	696	82	685	668	758	710	640	435	666	680	703	622	717
POS_F (5)	229	1985	1549	1562	1729	1882	1294	2026	1767	1721	1700	1585	194	1583	1659	1668	1526	1385	1052	1510	1544	1583	1478	1534
POS_G (10)	249	2335	1734	1770	1911	2085	1408	2246	1938	1915	1835	1739	217	1660	1706	1898	1667	1569	1167	1707	1824	1913	1693	1766
POS_H (25)	1282	11492	8394	8101	9527	10302	6770	11165	10166	9270	9231	8589	1156	8414	8790	9692	9001	8093	5629	8869	8708	9104	8441	8718
POS_I (50)	1437	14136	10560	10213	12004	12570	8435	13603	12955	12127	11336	10564	1222	10130	10802	12209	10902	9797	7006	10368	10801	11451	10553	10753
POS_J (100)	6048	44551	32712	31756	36922	39225	28326	44271	39890	36926	35495	33841	5125	32252	31689	35963	31718	29924	22297	31546	32456	32740	31087	32428
NEG_A (0)	7	43	56	60	44	51	26	51	40	74	50	30	2	37	50	52	35	66	30	36	29	28	42	38
NEG_B (0)	9	75	124	132	57	60	29	72	48	59	74	48	0	46	63	35	51	60	51	69	66	63	63	63
NEG_C (0)	8	26	39	26	45	25	28	35	47	34	40	27	9	31	41	35	37	34	9	31	35	41	42	32
NEG_D (0)	5	37	65	62	48	29	27	42	21	25	27	20	0	42	40	31	33	22	22	42	41	40	30	28
NEG_E (0)	4	28	40	33	45	27	22	34	27	40	27	20	4	34	24	36	20	40	19	35	23	31	33	26
NEG_F (0)	5	37	52	65	58	50	28	41	35	55	57	34	5	38	37	49	40	49	24	37	32	43	35	32
NEG_G (0)	3	31	36	36	18	23	15	37	20	51	24	27	3	26	34	40	30	70	14	18	23	26	22	27
NEG_H (0)	4	33	41	34	32	41	16	30	33	39	26	23	3	20	26	27	29	32	21	30	30	31	31	27
daf-2	13500	34980	102940	80491	62414	52793	66856	36408	45244	97425	60617	23024	2944	38473	70817	25710	44198	101573	28671	27038	32146	34478	65518	28027
daf-16	40930	46721	173057	281768	152446	124534	74509	80500	123200	136820	83591	64851	8188	89730	100070	81937	134858	137948	43349	72914	83450	80631	81684	84940
sod-3	421	5061	2212	2361	989	1233	3239	14665	1661	18313	1526	732	62	909	4759	24846	1753	17119	603	784	645	757	3219	21989
daf-28	165	3049	112648	25370	5186	6112	353	1846	1058	6051	51314	4645	152	5848	679	1909	1074	3978	33410	10840	3860	6879	541	1946
ins-1	2939	5833	25084	16155	3195	2670	3093	6466	17944	13567	11891	3030	129	2516	2048	7678	13749	13780	7259	5523	2155	2277	1835	5717
ins-2	27778	833	805	695	189	388	9156	2814	59511	8900	1376	254	9	247	14403	1407	105851	3969	344	253	197	262	9162	804
ins-3	456	2488	7710	6777	1312	3583	5226	3252	1884	7254	3892	1163	52	3538	6907	2261	2310	4426	2321	2502	1030	3097	3559	1847
ins-4	136	1002	1963	2871	5287	2594	2034	1504	882	3691	1430	583	102	2760	2849	926	1031	1849	563	1210	2282	2360	1722	936
ins-5	321	420	8517	2652	2247	1146	408	427	1105	2063	5059	805	31	1142	543	308	1615	902	2722	1991	1012	1106	425	337
ins-6	1245	550	8959	11367	1577	1083	808	729	5721	2057	3791	1653	48	753	1033	1026	8052	1071	1988	3852	1289	996	833	613
ins-7	247	1194	1095	1504	1850	9044	6510	5276	918	3112	738	362	42	6431	4726	1628	1259	1686	317	708	972	5636	3299	2845
ins-8	155	637	746	767	228	229	280	436	791	2897	681	225	13	151	319	469	869	1483	242	268	227	122	264	752
ins-9	141	804	8959	17352	2660	963	385	545	815	3700	3769	2828	74	781	478	392	857	1801	2505	6832	2131	931	332	317
ins-10	184	1948	3116	3403	686	640	635	1631	1461	4357	1258	545	32	541	600	1292	1225	3683	907	1122	491	562	480	1223
ins-11	239	4201	2332	10045	9866	684	1479	4539	1141	8011	1635	1006	139	785	1563	2424	1297	6956	762	1683	1937	581	645	2348
ins-12	166	2363	7926	120948	6900	3472	2506	3557	709	7950	3007	15139	1089	3652	7615	2437	902	7820	2099	17855	9570	2552	5025	1663
ins-13	1668	1447	19174	118998	209888	162175	3436	3334	3627	5259	6312	6628	13468	181496	23697	2012	3071	3880	3504	8468	126639	129852	26711	1150
ins-14	145	3737	18506	18168	3044	2860	440	2170	1468	9975	8083	2488	100	2017	551	2312	1124	7469	5419	5575	1987	2140	444	1748
ins-15	119	759	1523	1573	431	428	361	3063	797	2640	1008	295	19	274	441	12030	661	1652	473	464	387	267	250	5998
ins-16	101	3154	1637	1174	700	193	222	1090	574	5916	953	286	29	192	327	1022	636	4147	419	470	345	160	275	1262
ins-17	413	15591	32756	42954	14824	7495	4821	15163	2477	45891	16857	9643	708	7462	5020	21852	1758	63265	9192	12233	8496	6251	4365	23323
ins-18	784	16219	39205	51116	13540	3850	1334	12076	6156	47198	24309	12597	691	4275	1509	17339	4313	78758	11885	13410	6999	3434	1259	17936
ins-19	212	791	951	848	432	3066	229100	553	950	3065	807	330	29	733	259390	659	1073	1933	369	436	439	653	166819	500
ins-20	138	11363	2907	6103	487	315	560	3018	769	22996	1706	683	56	722	581	9784	775	15931	482	636	861	455	461	2958
ins-21	72	647	2530	2178	490	504	233	534	453	2237	1473	376	15	339	248	884	440	1395	771	681	396	309	212	570
ins-22	356	3263	17528	19198	3956	4619	966	4298	4365	8462	6911	2453	99	3441	1200	1631	2799	7035	4196	5328	2687	3520	781	1560
ins-23	107	506	755	1511	327	613	624	3253	590	2499	623	213	16	405	645	1053	629	1256	244	407	370	440	404	1235
ins-24	289	6984	9355	10871	4042	4733	1119	6455	933	12669	5684	1832	100	3600	1467	10725	1486	12301	3256	4109	2624	4135	924	8256
ins-25	65	581	1329	1202	374	569	178	508	253	1167	741	241	12	377	272	903	244	1059	389	436	297	397	148	661
ins-26	61	1301	19118	10917	2154	2209	345	636	329	2273	9187	1579	61	2017	605	674	335	2393	5719	3741	1669	2063	365	509
ins-27	251	30878	176786	157809	141390	25827	8098	11872	1979	89417	118114	48159	7105	28658	12189	5381	1852	120505	60007	60101	72349	23183	8425	4761
ins-28	137	3476	11296	15325	3909	5338	935	4634	804	7607	5247	2808	108	4090	1332	10370	828	6268	3421	7095	3204	4569	863	6148
ins-29	44	955	3375	4242	2916	10277	802	2490	223	2092	1837	871	55	6435	2590	8339	220	1916	1197	1910	1217	5503	1013	5057
ins-30	662	12035	74485	45432	7869	5223	876	6815	2160	20404	36076	7488	197	4296	1293	7778	2526	18036	22327	18809	6644	5630	894	7322
ins-31	143	416	645	548	213	223	220	262	533	1980	493	152	24	145	802	292	682	917	226	217	204	164	291	237
ins-32	81	467	732	801	342	870	220	415	519	2039	553	197	24	665	260	283	471	1025	235	325	340	698	205	294
ins-33	344	1167	15049	33944	36003	7568	981	1426	1241	4107	3988	5995	1080	8595	2276	659	1826	2475	2997	12663	18937	8367	1039	1680
ins-34	25278	633	960	415	292	3726	19015	4567	69251	6414	1028	178	15	2104	26572	2182	110826	2918	313	175	179	2025	16024	1150
ins-35	391	11819	183094	181609	51727	1780	2083	7415	1383	31195	78541	35111	1443	993	3081	11841	1971	26064	39658	59591	16541	1037	2124	7401
ins-36	197	940	1078	1156	508	315	490	684	969	4416	973	317	35	233	551	613	1238	2232	375	398	412	241	485	469
ins-37	613	936	1397	1787	2930	15727	718	1426	1825	3630	973	390	109	15071	1197	816	2331	1770	385	489	1314	11896	656	1750
ins-38	50	256	367	330	94	93	103	133	269	1055	269	97	5	71	124	94	297	542	94	108	90	46	87	54
ins-39	86	458	809	633	203	191	235	270	477	2176	583	148	8	131	254	245	548	1007	302	255	188	102	166	179

## Sheet: normalized_Avg
Name	embryo	L1 arrest	12hr	24hr	36hr	48hr	60hr	dauer
POS_A (0.1)	50.9654	65.471	74.3048	89.6798	47.7974	52.6004	47.8406	51.9569
POS_B (0.25)	140.89	141.053	154.696	144.752	130.4	148.409	147.352	133.67
POS_C (0.5)	210.654	213.032	227.666	219.23	206.02	197.322	216.064	189.591
POS_D (1)	243.252	226.68	232.874	234.632	212.846	235.06	246.393	236.244
POS_E (2.5)	636.592	678.192	617.113	655.651	611.603	657.141	621.532	664.307
POS_F (5)	1406.2	1451.42	1511.11	1515.78	1428.75	1522.64	1530.92	1468.38
POS_G (10)	1535.97	1654.94	1666.19	1698.26	1622.68	1705.9	1661.82	1663.04
POS_H (25)	8093.7	8230.33	8159.93	8319.23	8133.46	8389.59	8281.73	8321.79
POS_I (50)	9751.67	10276.1	10146.7	10137	9663.59	10299	10281.8	10297.2
POS_J (100)	32550.1	31682.8	31829.4	31605.8	32562.9	31412.3	31584.5	31593.9
NEG_A (0)	35.4738	54.5444	47.3667	41.2313	26.4239	34.6606	40.2857	39.661
NEG_B (0)	46.6376	55.7956	86.5434	81.6683	37.5066	50.997	52.6752	47.8944
NEG_C (0)	39.913	27.8377	28.8419	27.3561	44.4425	29.7551	38.1284	28.9279
NEG_D (0)	25.9092	23.6924	39.5815	40.7125	26.905	34.1354	33.4146	28.1804
NEG_E (0)	21.3761	32.1318	30.0705	28.7853	29.3005	28.1501	27.2862	27.0412
NEG_F (0)	31.9115	41.7251	45.2926	44.4826	38.1699	39.4147	34.492	34.4335
NEG_G (0)	20.8232	46.4883	25.4905	26.3955	19.311	22.8782	24.1739	29.2484
NEG_H (0)	25.8917	30.2429	31.0522	28.4186	25.5668	27.3182	24.9594	23.7894
daf-2	52652	69611.1	47074.5	35498.8	37678.2	47031.7	68910.1	53764.7
daf-16	153859	95091.8	71429.4	105312	98050.1	110256	86129.6	146984
sod-3	1879.61	11630.9	1067.7	1072.01	712.561	1080.82	3731.11	36307.9
daf-28	1046.71	4366.91	48345.4	10586.4	3201.95	7240.8	525.599	3386.19
ins-1	16399.4	10245.4	10801.7	6193.29	2033.8	2825.12	2377.71	11735.2
ins-2	98886.3	3578.11	685.336	348.652	152.591	336.36	10839.8	2993.67
ins-3	2214.4	4385.22	3434.05	2611.42	886.654	3868.9	5168.85	4378.27
ins-4	917.27	1964.3	983.506	1225.91	2412.1	2926.29	2187.63	2008.69
ins-5	1458.9	975.169	4090.63	1670.08	990.101	1292.6	461.595	639.27
ins-6	6897.6	1098.46	3412.21	4050.22	1025.14	1079.91	898.817	1392.83
ins-7	1157.62	1916.04	533.333	708.617	936.577	7878.08	4903.72	5874.94
ins-8	846.975	1450.3	427.265	346.139	188.882	185.924	290.908	989.955
ins-9	834.828	1824.6	3677.16	6777.49	1683.76	1021.34	399.115	745.624
ins-10	1298.77	3169.05	1282.77	1229.81	465.338	661.597	578.877	2466.51
ins-11	1257.02	6278.27	1199.25	2562.61	3399.93	774.262	1211.84	5562.25
ins-12	837.212	5248.04	3099.38	31671.8	9632.2	3631.41	4979.65	4548.8
ins-13	4829.7	3097.76	6400.98	22201.8	148586	178363	18250.4	3860.41
ins-14	1215.67	6556.49	7807.88	6129.73	1817.45	2644.27	482.475	3685.95
ins-15	730.532	1508.65	753.422	571.362	317.834	361.811	348.455	12254.4
ins-16	601.362	4443.03	726.136	519.764	399.981	205.889	277.021	2010.49
ins-17	2225.21	35747.9	14329.6	16385.1	9314.86	8014.38	4805.39	35767.7
ins-18	5191.65	40033.8	18779.8	19692.1	8400.42	4378.21	1383.39	28056.7
ins-19	1061.36	1695.39	559.165	492.313	379.389	1580.19	218514	1011.76
ins-20	782.656	16634.5	1155.88	1434.98	664.405	572.254	539.759	9104.94
ins-21	443.112	1279.79	1187.02	787.805	317.156	429.651	234.169	1168.46
ins-22	3328.67	5783.94	6693.95	6127.98	2273.73	4366.32	981.453	4488.77
ins-23	613.802	1216.98	413.263	489.2	276.943	548.427	558.283	3329.89
ins-24	1297.63	10452.4	4668.6	4209.45	2271.91	4736.15	1166.11	14987.5
ins-25	279.524	904.617	605.906	481.074	242.347	504.377	196.807	1219.23
ins-26	338.606	1949.76	8365.41	3902.45	1346.25	2393.3	433.705	1076.25
ins-27	1827.94	69348.1	90443.9	74486.8	86979.5	29428.2	9556.53	13164.6
ins-28	814.794	5545.15	4913.63	6630.86	2498.98	5310.45	1039.6	12381.2
ins-29	230.572	1568.53	1635.76	1869.62	1309.23	8230.87	1406.33	9272.13
ins-30	2679.96	16946.1	32695.8	18191.5	5020.31	5819.65	1019.83	12992.2
ins-31	654.71	956.243	351.192	252.904	222.498	200.403	416.719	468.169
ins-32	494.307	1028.78	385.462	357.625	301.78	844.168	230.273	591.559
ins-33	1620.93	2316.05	4880.91	13240	19323.1	9395.65	1390.67	2270.9
ins-34	101538	2613.48	593.429	234.556	192.308	2913.36	20404.9	4706.74
ins-35	1794.44	21213.4	69526.1	69192.7	23229.5	1418.29	2426.13	15666.9
ins-36	1106.68	2183.7	627.562	505.628	409.962	297.579	515.949	1046.94
ins-37	2402.77	1888.04	679.109	666.282	1573.1	16058.6	844.926	2401.35
ins-38	284.972	544.473	178.436	145.909	75.0087	77.4813	104.975	166.646
ins-39	509.17	1051.27	440.239	277.133	147.957	157.037	218.75	411.174

## Sheet: normalized_stdev
Name	emb	L1 arrest	12 hr	24 hr	36 hr	48 hr	60 hr	dauer
POS_A (0.1)	9.90167	6.52988	15.3977	48.2325	17.9372	11.6552	10.4235	10.9262
POS_B (0.25)	18.3076	19.1156	19.9868	5.52566	30.9431	7.98861	9.64818	11.8032
POS_C (0.5)	12.7497	29.1633	32.9612	33.67	55.2203	8.6964	16.317	30.6061
POS_D (1)	14.7777	23.7294	9.2313	31.3284	22.6593	20.6537	15.4026	12.9522
POS_E (2.5)	52.3766	32.1017	11.6245	4.90913	50.9059	20.0194	30.8118	26.1596
POS_F (5)	80.8011	28.0335	10.5281	34.3307	99.2219	37.4565	76.5311	18.5243
POS_G (10)	92.2261	16.1716	20.3094	58.461	144.146	81.6797	34.165	38.6802
POS_H (25)	674.19	261.857	94.5597	381.268	280.644	137.731	405.297	168.824
POS_I (50)	1267.77	144.073	87.6849	118.575	1200.76	400.576	466.886	356.819
POS_J (100)	2113.95	275.052	160.987	452.513	1880.41	584.836	986.236	551.104
NEG_A (0)	4.38001	20.7385	6.03524	16.4123	12.1944	7.62289	9.50089	4.73695
NEG_B (0)	7.21617	6.36921	29.3211	44.5399	33.2906	7.23169	16.6281	15.7564
NEG_C (0)	5.48348	8.59684	13.824	2.82265	14.5238	9.17643	5.11327	3.00187
NEG_D (0)	8.04241	2.57517	20.6061	21.3984	23.3169	9.47081	4.89902	2.07295
NEG_E (0)	1.83827	11.1141	7.68492	8.56534	8.47252	5.91675	5.07169	3.64238
NEG_F (0)	6.03488	13.3297	9.39179	17.6485	10.2085	1.67974	1.93834	7.02661
NEG_G (0)	7.2383	25.7062	8.16589	9.05997	3.45528	3.77121	8.14236	4.75025
NEG_H (0)	2.58503	5.70729	8.26339	6.12008	4.59522	6.87686	6.28305	2.15399
daf-2	6668.86	366.748	3651.17	6418.11	1605.52	5255.35	8181.41	11966.4
daf-16	12588.1	2487.66	3626.07	12692.5	3263.64	12989.5	8211.81	10114.1
sod-3	257.347	1521.92	193.627	245.483	76.2314	130.51	307.457	8223.75
daf-28	367.391	1650.85	4616.94	2941.9	1273.18	1686.19	135.116	205.294
ins-1	6183.38	1142.46	688.403	813.31	435.413	191.604	793.52	1127.23
ins-2	18486.5	2458.64	425.545	107.655	63.8648	58.873	1282.54	1914.16
ins-3	359.085	1161.5	191.423	555.557	272.416	277.838	910.64	1371.56
ins-4	331.707	679.026	196.681	287.475	1055.45	295.734	209.888	649.429
ins-5	200.895	442.323	330.817	813.735	539.689	168.309	31.6071	134.273
ins-6	1767.37	364.373	425.261	967.942	442.245	249.837	60.9358	294.265
ins-7	165.868	656.852	79.6382	184.613	359.967	1023.43	1706.68	3507.76
ins-8	213.724	546.566	131.966	66.0384	62.7435	37.0946	18.6336	346.239
ins-9	256.203	726.631	423.324	1841.38	763.427	197.893	11.56	220.256
ins-10	589.03	663.033	192.373	222.731	87.1866	79.4424	82.9098	450.55
ins-11	280.59	1831.91	183.953	977.373	2478.6	90.6722	417.488	2377.56
ins-12	157.113	508.465	486.522	11160.6	4732.75	339.446	2044.88	1766.48
ins-13	1710.91	573.45	1689.35	18495.2	17481.6	19460.3	13797.5	2033.7
ins-14	671.587	1227.5	871.19	1381.53	527.829	366.399	29.0029	398.531
ins-15	287.123	371.93	95.1733	28.3318	111.101	63.0439	50.3207	7307.62
ins-16	180.995	1707.1	74.4241	87.8206	41.5019	11.4207	42.6054	313.603
ins-17	872.874	6874.61	115.579	1129.23	480.684	462.151	476.734	7706.44
ins-18	2542.81	12375.2	1749.4	3044.66	315.396	465.96	94.433	5580.56
ins-19	204.262	440.69	135.621	159.148	116.402	1283.78	24024	87.9045
ins-20	228.915	5772.52	355.5	724.652	341.224	242.13	49.462	6255.65
ins-21	153.214	316.807	75.7616	93.8139	134.236	66.7389	20.7525	268.466
ins-22	2173.61	837.206	896.075	1412.55	948.635	501.413	64.0341	2922.03
ins-23	175.804	494.24	102.381	86.506	128.147	89.5926	95.149	2284.31
ins-24	209.191	2948.44	538.722	985.13	919.246	776.342	85.8733	3054.77
ins-25	43.4756	219.835	24.7086	69.4688	96.0348	79.6325	30.2859	288.907
ins-26	94.0614	544.708	613.765	963.056	579.204	311.183	74.7725	119.034
ins-27	796.904	11959.2	11982.3	15499.4	3436.93	3162.82	914.269	7405.73
ins-28	255.6	1288.22	471.682	2179.5	1168.27	796.231	77.8363	4502.54
ins-29	58.429	293.521	218.606	510.761	586.376	1765.32	702.97	4681.55
ins-30	116.476	6074.31	2314.54	5411.6	2589.99	1485.33	87.196	532.755
ins-31	77.8727	406.28	68.2378	45.3549	82.3766	35.3222	233.893	26.4665
ins-32	178.231	384.278	75.802	62.7186	86.9612	101.765	9.07646	149.363
ins-33	263.804	611.324	1595.8	2745.34	5133.48	1803.57	474.184	1044.12
ins-34	12224	1739.7	242.204	87.6965	11.4783	725.641	1972.48	3247.99
ins-35	245.931	2870.98	9063.16	6593.57	8266.97	343.423	209.517	3546.14
ins-36	284.481	851.804	179.879	79.4522	78.7637	35.6693	48.2839	193.326
ins-37	22.5465	684.842	124.83	44.2627	256.277	473.269	146.946	953.071
ins-38	78.7925	192.065	42.9892	29.2016	24.5704	15.7654	3.81733	72.2389
ins-39	149.279	446.448	76.7181	48.5631	60.5813	29.4871	27.7476	81.563
