# Supplementary material for: Sensitive and Precise Quantification of Insulin-Like mRNA Expression in Caenorhabditis elegans
Source: PLoS One. 2011 Mar 22;6(3):e18086. doi: 10.1371/journal.pone.0018086 (PMC3062572; doi:10.1371/journal.pone.0018086)
Supplement: File S3 — Primer sequences used for QPCR. (XLS) [file pone.0018086.s003.xls]

## Sheet: Sheet1
	Forward primer	Reverse primer
rpl-12	GTCACACCGGTTACGGAAAG	GGGTCTTTTCTGGCATACGA
rpl-19	AAGATCGACGTTGTCCCATC	TCCTTGAGCTCCTTGACGAT
ins-8	ATTGTGCGGAAAGCAAGTCT	CGAATGAATTCGTCTGAGCA
ins-21	CATGTTCGTTTCCTTTGTGC	CCCCATCTTGCAAAACTCAT
ins-25	CAGCTTTCTGAAGCCAAACC	AACGCTTGAAACTCCTGAGC
ins-32	GGACTCCAAGGATCCTCCTC	CAACATTTCGTTGCGATGTC
ins-36	TTCCTGCTCTTTTGCGTTTT	CGAATTTTTCGCATTTTTCC
ins-39	CGCCATGAACACCTTCTTCT	TGCGAAGACTTCCTGGAGTT
sod-3	TCGGTTCCCTGGATAACTTG	TTCCAAAGGATCCTGGTTTG
daf-28	CGTTCCGTATGTGTGGAGTG	GGGCAACAGGCAGTTTGTAT
